# Supplementary material for: Effect of Cannabidiol on Human Peripheral Blood Mononuclear Cells and CD4+ T Cells
Source: Int J Mol Sci. 2023 Oct 4;24(19):14880. doi: 10.3390/ijms241914880 (PMC10573927; doi:10.3390/ijms241914880)
Supplement: Supplementary file 1 [file ijms-24-14880-s001.zip]

Archive with 3 entries (3 files):
- Furgiuele et al_Suppl Fig 1.pdf
- Furgiuele et al_Suppl Table 1.pdf
- Furgiuele et al_Suppl Table 2.pdf
